# Supplementary material for: Epstein–Barr Virus BALF0 and BALF1 Modulate Autophagy
Source: Viruses. 2019 Nov 27;11(12):1099. doi: 10.3390/v11121099 (PMC6950364; doi:10.3390/v11121099)
Supplement: Supplementary file 1 [file viruses-11-01099-s001.zip]

Archive with 11 entries (8 files):
- Supplementary File/
- Supplementary File/Figure S2.docx
- __MACOSX/
- __MACOSX/Supplementary File/
- __MACOSX/Supplementary File/._Figure S2.docx
- Supplementary File/Table S2.docx
- __MACOSX/Supplementary File/._Table S2.docx
- Supplementary File/Table S1.docx
- __MACOSX/Supplementary File/._Table S1.docx
- Supplementary File/Figure S1.docx
- __MACOSX/Supplementary File/._Figure S1.docx
